# Supplementary material for: Analysis of Viral and Host Factors on Immunogenicity of 2018, 2019, and 2020 Southern Hemisphere Seasonal Trivalent Inactivated Influenza Vaccine in Adults in Brazil
Source: Viruses. 2022 Jul 30;14(8):1692. doi: 10.3390/v14081692 (PMC9413331; doi:10.3390/v14081692)
Supplement: Supplementary file 1 [file viruses-14-01692-s001.zip]

Archive with 1 entries (1 files):
- viruses-1784727-supplementary.pdf
